# Supplementary material for: Fimbrin associated with Pmk1 to regulate the actin assembly during Magnaporthe oryzae hyphal growth and infection
Source: Stress Biol. 2024 Jan 22;4(1):5. doi: 10.1007/s44154-023-00147-5 (PMC10803693; doi:10.1007/s44154-023-00147-5)
Supplement: Supplementary file 4 — Additional file 4: Supplemental Movie 3-7. Dynamic actin assembly in growing hyphae. Lifeact-GFP was expressed in the WT (Supplemental Movie 3), Δpmk1 (Supplemental Movie 4), Δpmk1 complemented (Supplemental Movie 5), Δmofim1 (Supplemental Movie 6) and Δpmk1 expressing S94D (Supplemental Movie 7). These representative videos are based on data from 20 mycelia in three independent experiments for each. The numbers at the top right corner indicate the timestamps (min:s). Bars = 5 µm. [file 44154_2023_147_MOESM4_ESM.zip]

Archive with 5 entries (5 files):
- Supplemental  Movie 3R2.avi
- Supplemental  Movie 4R2.avi
- Supplemental  Movie 5R2.avi
- Supplemental  Movie 6R2.avi
- Supplemental  Movie 7R2.avi
